# Supplementary material for: scCDC: a computational method for gene-specific contamination detection and correction in single-cell and single-nucleus RNA-seq data
Source: Genome Biol. 2024 May 23;25:136. doi: 10.1186/s13059-024-03284-w (PMC11112958; doi:10.1186/s13059-024-03284-w)
Supplement: Supplementary file 2 — Supplementary Material 2: Supplementary Table 1. Summary of analyzed scRNA-seq and snRNA-seq datasets in this study. [file 13059_2024_3284_MOESM2_ESM.xlsx]

## Sheet: Sheet1
Summary of analyazed scRNA-seq and snRNA-seq datasets
Species	Organ	Global Contamination-causing Genes	Contamination Source (Cell Type)	Data Source	Type	Empty Droplets Contained
Mus musculus	Skeletal muscle	Ttn, Trdn, Pde4d, Myh4, Ar, Ryr1, Rbfox1, Mylk4, Cmya5	Type IIb myonuclei	syn21694522	snRNA-seq	Y
		Malat1, Dmd, Neb	Myotendinous junction
		Agbl1, Myh1, Prune2, Esrrg, Mybpc1, Kcnn2, Filip1l	Type IIx myonuclei
		Kcnq5, Fgf13	Neuromuscular junction
		Gm42418	Immune cells
		Ctnna3	Smooth muscle
		Pde10a	Satellite cells
Mus musculus	Epididymal white adipose tissue	Hba-a2, Hbb-bs, Hba-a1, Hbb-bt, Malat1, Fgfr2	Epididymal cells/Erythroid cells	GSM4878207	snRNA-seq	N
		Ghr, Acaca, Tenm4, Zeb2, Cd36, Car3, Nfia, Gm26917	Adipocytes
		Gsn, Dcn, Celf2, Gm9780	Fibroadipogenic progenitors
		Retnla, Apoe, Cd74, C1qa	Immune cells
		Trim30a, Gm28437, Afm	Spermatozoa
		Crip1	Mesothelial cells
Mus musculus	Mammary gland(L5)	Atp2b2, Xdh, Slc28a3, Acsl1, B4galt1, Fam20a, Gm20629, Acaca, Rbm47, St6galnac3, Cytip, Plcl1, Rapgef5, Gm26917, Olah, Naaladl2, Ano4, Neat1, Auts2, St6gal1, Tbc1d8, Gldc, Mfhas1, Vdr, Ccl28, Angpt1, Nbea, Map7, Adamts5, Gphn, Snd1, Slc39a8, Fchsd2, Lrrc4, Rab18, Elovl5, Tc2n, Slc34a2, Hivep3, Cidea, Acly, Lpin1, Qsox1, Abcg2, Eef2k, Sort1, Dab2, Vgll4, Ica1	Alveolar Progenitors (AlveoProg)	Generated in this study (GSA: CRA007450)	snRNA-seq	Y
		Wap, Csn2, Csn1s1, Csn1s2a, Glycam1, Csn1s2b, Csn3, Gm42418, Trf	Differentiated alveolar cells (AlveoDiff)
		Malat1, Zbtb20	Skeletal muscle cells
		Esrrg, Erbb4, Ano1	Hormone sensing cells (HormSens)
		Fam13a, Sntb1, Pcx, Me1	Adipocytes
		Pdgfd, Tmem144, Cadps2, Rbm39, Xist	Luminal Progenitors
Mus musculus	Mammary gland(Virgin)	Ghr, Tenm4, Slc1a3, Malat1, Fgf14, Acsl1, Pparg, Fam13a, Car3, Rgs7, Pde3b, Prkar2b, Acaca, St6galnac5, Ptprd, Nrg4, Sorbs1, Sik2, Negr1, Art3, Sgcd, Bnc2, Acacb, Adipor2, Smoc1, Slc1a5, Spon1, Nnat, Prr16, Svep1, A530053G22Rik, Adcy5, Cidec, Ralgapa2, Pcsk5, Sox5, Eepd1, Gm16168, Pcx, Acvr1c, Npr3, Fry, Ntrk3, 4933406I18Rik, Plcb1, Ankef1, Elovl6, Ccdc80, Pnpla3, Esr1, Trabd2b, Acss3, Arhgap24, …	Adipocytes (Adipo)	Generated in this study (GSA: CRA007450)	snRNA-seq	Y
		Gm42418, Camk1d, AY036118, Lars2, Scd1, Cmss1	Differentiated hormone sensing cells (HormSensDiff)
		Dlg2, Erbb4	Luminal progenitors(LumProg)
		Opcml, Ebf1, Fgf10, Dlc1, Adam12, Slit3, Ebf2, Cped1, B3galt1, Sdk1	Fibroblasts
		Prkg1, Plcl1	Myoepithelial
		Zeb2, Pid1, F13a1, Pde7b	Immune cells
		Iigp1	Endothelial cells
		Alcam	Hormone sensing progenitors
Mus musculus	Liver	Cd74, H2-Aa, H2-Ab1, Tmsb4x, Actb, Calm1	Dendritic cells	GSM5073381	scRNA-seq	N
		COX1, Mup20, Fabp1, Apoa2, COX3, Ttr, ND1, Alb, Rnr2, Chchd2, Apoc1, Apoa1, Gstm1, Dbi, Apoc3, Atp5l, Mup3, Hp, Rbp4	Hepatocytes
		Malat1, Tpt1, Rpl35a, Rps29, Rpl37a	Stellate cells
		C1qb, C1qa, Apoe, Ftl1, Itm2b	Kupffer cells
		Tyrobp, Pfdn5, Eif1, H2-D1, H3f3b, Ppia	Plasmacytoid dendritic cells
		Fcer1g, Cdc42, Psap	Monocyte/Monocyte derived macrophage
		Fau, Rps14, Rpl18, Rpl9, Rpl10, Rpl8, Rps17, Rpl17, Rpl27a, Rps3a1, Rps11, Ybx1	B cells
		Eef1a1, Rpl27, Rpl38, B2m, Rps15a, H2-K1, Rpl13a, Uba52, Ddx5	T cells
		Serf2	Endothelial cells
Mus musculus	Heart	Hbb-bs, Hba-a1, Hba-a2, Fabp4, Cd36, Ier3	Endothelial cells/Erythroid cells	GSE151048	scRNA-seq	N
		Dcn, Gsn, Mgp, C3, Col3a1, Col1a1, Bgn	Fibroblasts
		Apoe	Macrophages
		Myl2, Tnnt2, Tnni3, Mb, Myl3	Cardiomyocytes
		Atf3, mt-Atp6, mt-Co3, mt-Co2, mt-Co1	Smooth muscle cells
Mus musculus	Skin	Krt14, Krt15, Sfn, Krt5, Dnajb1	Epidermal basal cells	GSM4230078	scRNA-seq	N
		Lgals7, Krt10, Perp, Ly6d, Dmkn	Spinous cells
		Dcn, Col1a1, Col1a2, Col3a1, Cyr61	Fibroblast II
		Cd74, Fau	DC/Langerhans
		Ccl2, Ccl7, Cxcl1, Mt2, Mt1	Fibroblast I
		Cxcl2	Macrophage I
		Apoe, mt-Co3, mt-Co1, mt-Atp6, mt-Co2, mt-Nd4, mt-Nd1, mt-Cytb, Naca	Hair follicle/Hair follicle stem cells
		Igfbp7, Hspa1a	Myofibroblasts
		Pfdn5	T cells
Mus musculus	Pancreatic islets	Sst, Malat1, Rbp4	Delta cells	SRR10751504	scRNA-seq	Y
		Gcg, Ttr	Alpha cells
		Ppy, Pyy, Gm42418	Gamma cells
		Ins2, Ins1, Iapp	Beta cells
		Fth1	Endothelial cells
Mus musculus	Retina	Malat1, Itm2b, Actb	Muller glia cells	GSM2177570	scRNA-seq	N
		mt-Rnr2, mt-Cytb, Calm1, mt-Nd1, mt-Nd4, Rsrp1, Ndufa4, Gnao1, Mdh1	Rod bipolar cells
		Mgarp, Ckb, Atp2b1, Tpi1	Bipolar cells subcluster1
		Slc25a4, Oaz1, Ddx5	Bipolar cells subcluster2
		Ttyh1, Nme1, Anp32a, Mif, Cox4i1, Vdac1	Bipolar cells subcluster4
		Meg3, Hnrnpa2b1, Aplp2, Hsp90ab1	Bipolar cells subcluster3
		Gnas, Pkm, Rps14	Bipolar cells subcluster6
		H3f3b, Tuba1a, Ubb	Bipolar cells subcluster5
		Hmgn1	Rod photoreceptors
Homo sapiens	Lung	SFTPC, SFTPA2, SFTPA1, SFTPB, MGST1, DBI, CTSH, RNF145, AKAP13, COX7C, EEF1A1, COX7A2, COX8A, RPL24, UQCRQ, RPS20	Alveolar type II cells	GSM3489185	scRNA-seq	Y
		SLPI, RPL41, RPL18, RPS28, RPL35, RPL13, RPS5, RPL4, RPS17, RPS14, RPL36, RPL8, RPL10A	Club cells
		MALAT1, TOMM7	Fibroblasts
		AREG, RPL38, RPS25, COMMD6, RPL11, GNB2L1, RPL9	Dendritic Cells
		RNASE1, TMA7, USMG5, ATP5I, MYL6, EDF1	Alveolar type I Cells
		MT2A, DDX5, HMGB1	Endothelial cells
		SERPINA1, UQCR11, CSTB, FTL, SERF2, COX6B1, RPL36AL, SUMO2, ASAH1, TCEB2	Macrophages
		FAU, ATP5L, PFDN5, UBA52, ATP5E, UQCRB, C14orf2, RPL34, ATP5G2, RPL18A, PABPC1, RPL22, COX4I1, RPS15A, RPS7, RPS15, RPL7, RPS24, RPL32, RPL29, RPL39, RPL36A, RPL21, RPL27, RPL28, EEF1D, BTF3, NACA, RPS3A, RPL37, RPL19, RPS13, RPL26	Monocytes
		MT-CO1, MT-ND4L, HINT1, MT-CO2, H3F3B, TBCA, MT-ND3	Ciliated cells
		RPS26, RPL14, RPL35A, RPS4X, RPS29, RPS27A, RPS21, SNRPD2, RPL30	T/NKT cells.
Homo sapiens	Ileum	NTS, TFF3, MALAT1, ZG16, CLCA1, SPINK4, SERF2, FCGBP, REG4, SMIM22	Goblet cells	GSM3587009	scRNA-seq	N
		DEFA6, DEFA5, REG3A, RPL41, TOMM7, RPL13, RPLP2, RPL21	Progenitor cells
		FABP6, MT-CO1, APOC3, MT-CO2, APOA4, MT-CO3, ALDOB, MT-CYB, APOA1, REG1B, MT-ND4, MT-ND5, MT-ATP6, ANPEP, FABP1, PHGR1, RBP2, ADIRF, SEPP1, SMIM24	Enterocyte cells
		GUCA2A	Paneth cells
		REG1A, RPLP1	Transient amplifying cells
Homo sapiens	Colon	TFF3, ZG16, FCGBP, MT-ND4, MT-ND1, MT-ND2, SSR4, MT-ND3, SERF2, CD63	Goblet cells	GSM5024089	scRNA-seq	N
		MT-CO3, MT-ATP6, MT-CYB, PIGR, COX6A1, COX7C, COX7A2	CA1+ colonocytes
		MT-CO1, MT-CO2, GUCA2A, MALAT1, TMBIM6, PPDPF, SLC26A3, CLCA4, ITM2C, PDLIM1	CEACAM7+ colonocytes
		RPS29, RPL39, RPS21, RPL37, RPS27, RPLP2, FAU, RPL34, RPL18, RPS28, RPL27, RPL27A, RPS25, RPS5, RPL30, RPL19, RPS27A, RPL23A	B cells
		RPS26, EEF1G, RPL37A, COX4I1, COX6C, RPL36, RPL35A, UQCRB, NDUFS5, COX6B1, COX5B, BTF3, EEF2, UQCRH, SLC25A6, GNAS, SNHG29, RPL36A, DSTN, UQCR10, TMEM238, CHCHD2, CLIC1, ATP5F1E, COX5A, RPL22, NACA, NDUFA11, ATP5MC2, RPS15, NDUFB11, RPL35	Stem cells
		PFDN5, TPT1, CST3, UBA52, ITM2B, ARPC3	Erythrocytes
		PABPC1	S-phase transit-amplifying cells
		RPL36AL, SUMO2	T cells
Homo sapiens	Fetal Liver	ALB, APOA2, MT1G, APOA1, AFP, MT1H, SERPINA1, AHSG, COX6A1, MT2A, AMBP, TMEM256, PRDX5, IGF2, APOC1	Hepatocytes	FCAImmP7528289	scRNA-seq	Y
		HBG2, HBB, HBZ, HBA2, HBA1, HBG1, AHSP, HBM, ALAS2, SLC25A37, FKBP8, GYPA, BLVRB, SLC4A1, GYPC, PRDX2, GYPB, SELENBP1	Mid erythroids
		HIST1H4C, TOP2A, ATP5L, EIF1, SRP14, MYL6, GNG5, CCNI, EEF1D, CALM2, SUB1, SHFM1, EID1, PSMA1, AC104389.1, UBXN1, RPL17, SARAF, RBM39, RBX1, TMEM258, COX8A, H3F3B, EIF4H, SRSF4, EIF3G, COPE, TCEA1, MKI67, PDCD10, NDUFA6, HMGB2, TUBB, HMGN2	Plasmacytoid dendritic cell precursors
		PFDN5, SERF2, YWHAE, WDR83OS, UQCR10, ARPC3, RHOA, HNRNPK, SNX3, ATP6V1G1, B2M, FTH1, LAMTOR5, OAZ1, MYL12B, NEDD8	Monocyte-macrophages
		PABPC1, COX6B1, COX4I1, COMMD6, NACA, UBA52, LAMTOR4, EIF3F, EIF3E, SLC25A3, TPT1, TOMM7, RPS11, NBEAL1, NDUFA3	Monocytes
		RPL36A, RPL24, BTF3, RPS25, RPL31, RPL38, EIF3L, RPL39, RPS27, ZFAS1, GNB2L1, RPL28, RPS14, RPL7, RPL35A, RPL21	Neutrophil myeloid progenitors
		SUMO2, ANP32B, PCBP2, CALM3, CCNB1, ATP5J, UBL5, CHCHD2, RBBP4, TKT, KIAA0101	pro B cells
		MORF4L1, FOS, TMEM59, NDUFA4, CIRBP, EIF4A2, SSR2, DLK1	Fibroblasts
		H3F3A, COX6C, SKP1, SUMO1, UBE2C, HMGN1, GLTSCR2, CENPF, SRP9, PPP1CA, DEK, PTMA	pre B cells
		UQCRB, BRK1, COX5B, ATP5E, EIF3H, EDF1, HADHA, DRAP1, EIF3J	dendritic cells II
		FTL, GABARAPL2, MT-ND3, UBE2D3, SAP18, SH3BGRL, ST13, AP2M1, COX7B, RSRC2, MT-CO1, ATP1B3, MT-ND4	Kupffer cellS
		COX7C, TCEB2, FAU, TBCA	Monocyte dendritic cells precursorS
		TMSB4X, C14orf2, OST4, UQCRH, C7orf73, CLIC1, RPS27L, ARL6IP4, ACTB	MegakaryocyteS
		SNRPD2, C11orf58, UBE2D2, AC090498.1, C14orf166, RSL24D1, HNRNPC, UFC1, EIF3M	pre pro B cells
		EEF2, RPL36AL, SEC61G, SERP1, EIF3D, FXYD5	Mast cells
		PRDX6, SEC62, ROMO1, POLR2L, AP2S1, RAB11A	Endothelial cells
		RPS10, HINT1, RPL18, EEF1A1	haematopoietic stem cells and multipotent progenitors
		ATP5G2	Megakaryocyte–erythroid–mast cell progenitor
		ATP5J2, NDUFS5, RPL23, FAM178B, CUTA, TOMM20, HMGA1, TXN, MYC	Early erythroids
Homo sapiens	Pituitary	TSHB	Thyrotrope	GSE142653	scRNA-seq	N
		LHB, VMO1	Gonadotrope
		HSPA6, RNF149	Immune cells
		DSG3	Somatotrope
		POMC, RGS16	Corticotrope
		ATAD2	Cell cycle cells
		HBG1, HBA1, HBA2, HBB, HBG2	Red blood cells
Homo sapiens	Peripheral blood mononuclear cells	MALAT1, RPS4Y1, CNBP, PPDPF, IL32	T CD8 cells	https://support.10xgenomics.com/single-cell-gene-expression/datasets/2.1.0/pbmc4k	scRNA-seq	Y
		TMSB4X, EIF1, PFDN5, FTL, MT-CO2, MT-CO1, FTH1, UBA52, OAZ1, MT-CO3, COX4I1, MT-ND3, MT-ND4, MT-ATP6, ATP5L, H3F3A, MT-ND1, UQCRB, RPS24, ITM2B, ATP5G2, TCEB2, MT-ND2, TMSB10, MT-CYB, LGALS1, UQCR11, YBX1, GAPDH, PNRC1, SLC25A6, COX6B1, S100A6, ATP5I, ALDOA, ATP6V0E1, GMFG, SH3BGRL3, ARPC3, LYZ, RHOA, ATP5D	Mononuclear phagocytes
		FAU, PTMA, CD74, RPL35, RPS11, RPL15, RPS7, GNB2L1, CIRBP, BTG1, RPL8, ATP6V1G1, RPL18, HLA-DPA1, RPL37A, RPL26, CD37, RPL29, LAPTM5, RPL7A, RPS21, RPL13A, RPL23A, RPS17, RPL18A, HLA-DRA, HNRNPDL, EEF2, SNX3, LIMD2, HLA-DRB1, CCNI, AC090498.1, CD52	B cells
		B2M, HLA-E, ARHGDIB, DDX5, MT-ND5, RPL36AL, CFL1, MYL12A, HLA-C, PFN1, SKP1, HMGB1, HLA-B, CORO1A, EVL, GPSM3, ARPC2, UBB, SNRPD2, VAMP2, SSR2, CALM1	NK cells
		EEF1D, RPS27, RPS15, RPL24, TOMM7, HNRNPA1, RPL38, BTF3, RPL21, RPS9, RPS27A, COX7C, RPL30, RPL32, RPL41, RPL7, RPL22, GLTSCR2, SRSF5, RPL35A, RPLP2, RPL27, RPL39, RPS10, RPL27A, RPS25, RPL14, RPL17, SARAF, RPL28, RPS28, RPS29, RPS14, RPS3, TPT1, RPL5, RPS16, RPS20, RPS15A, RPL37, RPL19, RPS3A, RPL13, RPL36, RPL34, RPL3, EIF4A2, SOD1	T CD4 cells
Mixed	HEK293T and NIH3T3 cell line	GRCh38-MT-CO1, GRCh38-MALAT1, GRCh38-XIST, GRCh38-RPS2, GRCh38-RPL10, GRCh38-RPL13, GRCh38-RPS14, GRCh38-RPL26, GRCh38-RPS18, GRCh38-RPL15, GRCh38-RPL3, GRCh38-RPS6, GRCh38-RPS19, GRCh38-RPS3, GRCh38-RPS12, GRCh38-RPS23, GRCh38-RPL19, GRCh38-RPL32, GRCh38-RPS4X, GRCh38-RPL29, GRCh38-RPL5, GRCh38-RPL11, GRCh38-RPL18, GRCh38-RPLP1, GRCh38-RPS3A, GRCh38-EEF1A1, GRCh38-RPL39, GRCh38-RPL41, GRCh38-RPS…	HEK293T	https://www.10xgenomics.com/resources/datasets/1-k-1-1-mixture-of-fresh-frozen-human-hek-293-t-and-mouse-nih-3-t-3-cells-v-3-chemistry-3-standard-3-0-0	scRNA-seq	Y
		mm10---mt-Co3, mm10---mt-Atp6, mm10---mt-Co2, mm10---Rps12, mm10---Rpl13, mm10---Rps8, mm10---Rps20, mm10---Rpsa, mm10---Rpl41, mm10---Rpl7, mm10---Rpl32, mm10---Rps10, mm10---Rplp0, mm10---Rps16, mm10---Eef1a1, mm10---Rplp1, mm10---Rpl26, mm10---mt-Co1, mm10---Rps3a1, mm10---Tpt1, mm10---Rpl23, mm10---Rps27a, mm10---Rpl18a, mm10---Rpl18, mm10---Fau, mm10---Rps19, mm10---Rps24, mm10---Rps5, mm10-…	NIH3T3
