# Supplementary material for: scCDC: a computational method for gene-specific contamination detection and correction in single-cell and single-nucleus RNA-seq data
Source: Genome Biol. 2024 May 23;25:136. doi: 10.1186/s13059-024-03284-w (PMC11112958; doi:10.1186/s13059-024-03284-w)
Supplement: Supplementary file 3 — Supplementary Material 3: Supplementary Table 2. Summary of scCDC correction results in the analyzed datasets. [file 13059_2024_3284_MOESM3_ESM.xlsx]

## Sheet: Human_colon
GCG	eGCG-median	eGCG+median	zero proportion in eGCG- cells after correction
TFF3	0	189.5	0.949924
ZG16	0	55.5	0.946889
MT-CO3	0	731	0.734783
MT-CO1	0	219	0.845902
MT-CO2	0	549	0.804348
MT-ATP6	0	106	0.834229
FCGBP	0	37	0.924127
MT-ND4	0	60	0.84767
MT-CYB	0	103.5	0.801075
GUCA2A	0	23.5	0.928879
MALAT1	0	134	0.865169
MT-ND1	0	81	0.842623
RPS29	0	3	0.888525
MT-ND2	0	59	0.795082
RPL39	0	12	0.809836
RPS26	0	12	0.881967
PFDN5	0	3	0.685824
EEF1G	0	12	0.822951
RPL37A	0	8	0.816393
RPS21	0	7	0.808197
RPL37	0	8	0.72459
RPS27	0	6	0.734426
TPT1	0	11	0.788116
RPLP2	0	15.5	0.809836
TMBIM6	0	6	0.882609
COX4I1	0	25	0.804348
FAU	0	6	0.861111
RPL34	0	11	0.809836
COX6C	0	6	0.919565
RPL36	0	9	0.836022
CST3	0	7	0.922652
PPDPF	0	7	0.914062
SLC26A3	0	7	0.885776
UBA52	0	9	0.761649
CLCA4	0	7	0.947557
SSR4	0	3	0.548659
RPL18	0	28	0.8
PIGR	0	84	0.954198
MT-ND3	0	26	0.844262
RPS28	0	8	0.860656
RPL35A	0	11	0.816393
UQCRB	0	3	0.590805
NDUFS5	0	5	0.882609
COX6B1	0	5	0.897826
COX5B	0	15	0.828125
PABPC1	0	8	0.822951
ITM2C	0	9	0.893229
BTF3	0	5	0.835125
EEF2	0	5	0.722222
RPL36AL	0	3	0.711493
COX6A1	0	13	0.832609
UQCRH	0	5	0.735663
RPL27	0	8	0.811475
SLC25A6	0	6	0.821311
GNAS	0	5	0.760656
RPL27A	0	20	0.77377
SNHG29	0	8	0.814754
SERF2	0	12	0.899543
RPS25	0	11	0.737705
RPL36A	0	7	0.695082
DSTN	0	5	0.904348
UQCR10	0	3	0.941304
RPS5	0	19	0.801639
TMEM238	0	6	0.777049
RPL30	0	18	0.831148
CHCHD2	0	7	0.818996
CLIC1	0	11	0.684783
ATP5F1E	0	3	0.87415
COX5A	0	16	0.65
RPL22	0	8	0.827869
COX7C	0	6	0.540996
COX7A2	0	9	0.836957
NACA	0	14	0.806557
NDUFA11	0	3	0.739344
ATP5MC2	0	5	0.890164
SUMO2	0	4	0.711877
RPS15	0	18	0.77541
NDUFB11	0	2	0.845902
RPL19	0	27	0.791803
ITM2B	0	3	0.744262
PDLIM1	0	5	0.901042
RPS27A	0	26	0.811475
ARPC3	0	3	0.641908
RPL23A	0	19	0.777049
RPL35	0	10	0.785246
CD63	0	10	0.80137

## Sheet: Human_ileum
GCG	eGCG-median	eGCG+median	zero proportion in eGCG- cells after correction
NTS	0	0	0.782582
DEFA6	0	1	0.755177
DEFA5	0	3	0.836175
REG3A	0	1	0.63744
FABP6	0	24	0.803543
TFF3	0	229	0.960243
MALAT1	0	42	0.767223
MT-CO1	25	57	0.419915
ZG16	0	210	0.98088
APOC3	0	15	0.885668
CLCA1	0	28	0.975417
MT-CO2	0	86.5	0.679659
APOA4	0	19	0.888889
MT-CO3	0	72	0.804811
ALDOB	0	44	0.811594
MT-CYB	0	10	0.767966
APOA1	0	29	0.856683
REG1B	0	0	0.822866
MT-ND4	0	36.5	0.816687
MT-ND5	3	3.5	0.369062
MT-ATP6	0	17.5	0.667174
SPINK4	0	44	0.975114
GUCA2A	0	32	0.871886
REG1A	0	93	0.894543
ANPEP	0	9	0.748792
FABP1	0	22	0.595813
PHGR1	0	85	0.695652
RBP2	0	9	0.813205
RPL41	0	86	0.983261
SERF2	0	11	0.903471
ADIRF	0	23	0.79066
TOMM7	0	4	0.914129
SEPP1	0	16	0.84219
FCGBP	0	38	0.969044
SMIM24	0	8	0.752013
REG4	0	37	0.970258
RPL13	0	55	0.994643
RPLP1	0	117	0.926013
RPLP2	0	45	0.9769
SMIM22	0	1	0.756699
RPL21	0	45	0.981587

## Sheet: Human_liver
GCG	eGCG-median	eGCG+median	zero proportion in eGCG- cells after correction
ALB	0	3313	0.99962
APOA2	0	1787	0.998861
HBG2	0	2498	0.887473
HBB	0	11	0.975883
HBZ	0	7	0.851119
MT1G	0	6	0.525026
APOA1	0	1061	0.998102
HIST1H4C	28	36	0.269925
HBA2	0	695	0.81104
AFP	0	622	0.99962
MT1H	0	722	0.998481
HBA1	0	605.5	0.838641
SERPINA1	0	566	0.999241
HBG1	0	103	0.870488
AHSP	0	128	0.847458
PFDN5	0	4	0.533766
HBM	0	107	0.971601
PABPC1	0	7	0.52372
RPL36A	0	15	0.559307
SERF2	0	11	0.605628
SUMO2	0	6	0.687013
MORF4L1	0	2	0.598701
H3F3A	0	13	0.509813
COX6B1	0	6	0.532494
UQCRB	0	1.5	0.607105
TOP2A	2	3	0.285765
ANP32B	2	8	0.456247
FTL	18	41.5	0.314946
COX4I1	0	10	0.598268
ATP5L	0	7	0.553247
YWHAE	0	5	0.542857
BRK1	0	1	0.609591
COX7C	0	11	0.700433
PCBP2	0	5	0.601732
EIF1	0	17	0.501299
COX5B	0	7	0.564069
TMSB4X	0	28	0.859989
SNRPD2	0	5	0.741126
COX6C	0	3	0.682652
EEF2	0	13	0.673052
SRP14	0	8	0.587013
RPL36AL	0	8	0.537229
ATP5E	9	14	0.327706
WDR83OS	0	2	0.711255
SKP1	0	2	0.71039
TCEB2	2	8	0.450216
RPL24	0	23	0.629004
FOS	0	28	0.905096
COMMD6	0	3	0.544675
AHSG	0	376	1
C14orf2	0	11	0.575325
COX6A1	0	8	0.509168
OST4	0	2	0.621942
SUMO1	0	3	0.630303
SEC61G	0	5	0.55974
PRDX6	0	1	0.811693
GABARAPL2	1	2	0.37361
EIF3H	0	4	0.619481
MT-ND3	0	48	0.927487
FAU	0	19	0.582251
UBE2D3	0	3	0.591775
UQCR10	6	11	0.159159
MT2A	0	409	0.99962
ARPC3	0	2.5	0.687034
RHOA	0	4	0.741434
MYL6	1	6	0.499299
HNRNPK	0	4	0.675325
GNG5	0	2	0.7329
SNX3	1	3	0.477489
SAP18	0	2	0.690476
EDF1	0	5	0.507359
CCNI	0	3	0.725371
UQCRH	0	10	0.687446
NACA	0	24	0.630736
C11orf58	0	2	0.687879
UBE2C	0	1.5	0.628429
EEF1D	0	7	0.546753
CALM2	0	1	0.772372
RPS10	0	13	0.668398
TMEM59	0	0	0.930144
SEC62	0	2	0.621109
ALAS2	0	18	0.913941
UBE2D2	0	1	0.700866
BTF3	0	17	0.665368
SUB1	0	7	0.721091
SLC25A37	0	16	0.922547
SHFM1	0	3	0.551515
UBA52	0	22	0.54632
EID1	0	3	0.516883
LAMTOR4	1	3	0.490043
CALM3	0	4	0.562338
SERP1	0	3	0.739827
SH3BGRL	0	2	0.660079
RPS25	0	29	0.677489
PSMA1	0	3	0.590043
FKBP8	1	3	0.456277
ATP5G2	0	9	0.812121
AC090498.1	0	6	0.641558
RPL31	0	34	0.622944
AC104389.1	0	1	0.716007
ATP6V1G1	0	0	0.774067
EIF3F	0	4	0.635498
CCNB1	1	1	0.346591
GYPA	0	21	0.933735
RPL38	0	26	0.670563
HADHA	1	2.5	0.380107
ATP5J2	0	7	0.660031
B2M	0	9	0.792165
ST13	0	5	0.621645
NDUFA4	0	9	0.503463
NDUFS5	0	8	0.607792
AP2M1	2	4	0.419048
FTH1	0	100	0.829971
COX7B	2	6	0.427706
RSRC2	0	0	0.755844
UBXN1	1	2	0.418828
EIF3E	0	10	0.598172
DRAP1	0	1	0.718615
RPL17	0	6	0.606061
EIF3L	0	6	0.578649
BLVRB	0	57	0.634409
HMGN1	0	9	0.729466
CIRBP	0	0.5	0.777416
TBCA	0	7	0.565801
SLC25A3	0	8	0.667532
TPT1	0	21	0.516017
AMBP	0	245	0.99962
RPL23	0	34	0.634632
C14orf166	0	4	0.675325
LAMTOR5	0	2	0.658874
SARAF	0	3	0.505506
RSL24D1	0	4	0.619048
SLC4A1	0	7	0.914802
OAZ1	0	11	0.556829
TOMM7	0	7	0.590043
GLTSCR2	0	4	0.645455
RPS11	0	25	0.630736
RPL39	0	46	0.674459
RBM39	0	1	0.661932
ROMO1	0	2	0.628115
NBEAL1	0	2	0.705195
RBX1	0	2	0.754733
RPS27	0	61	0.627273
TMEM258	0	4	0.712121
COX8A	0	5	0.541558
H3F3B	0	11.5	0.607513
C7orf73	0	1	0.585281
FAM178B	0	25	0.791775
MT-CO1	0	92.5	0.516258
ZFAS1	0	4	0.71015
HNRNPC	0	9	0.607359
GYPC	0	23	0.905344
CUTA	0	3	0.784848
NDUFA3	0	2	0.556424
EIF4A2	3	4	0.317749
UFC1	0	0	0.842857
ATP5J	0	5	0.612554
TMEM256	0	3	0.935459
CLIC1	0	5	0.85721
MYL12B	0	1	0.674361
TOMM20	0	3	0.690476
HMGA1	8	26	0.304762
UBL5	1	7	0.489593
PRDX5	0	4	0.93508
EIF3D	0	4	0.58961
POLR2L	0	4	0.541126
CENPF	0	3	0.61775
PRDX2	0	99	0.851695
EIF4H	0	2	0.790819
CHCHD2	0	12	0.673593
EIF3M	0	5	0.6671
GNB2L1	0	42	0.647366
NEDD8	0	3	0.608658
SRSF4	1	1	0.477273
RPS27L	0	3	0.568398
SRP9	0	2	0.62381
SSR2	0	1	0.660511
EIF3G	0	3	0.687013
RBBP4	0	1	0.741126
COPE	0	0	0.703125
IGF2	0	78	0.974031
RPL28	0	40	0.639394
ARL6IP4	0	5	0.637229
AP2S1	0	0	0.905708
HINT1	0	10	0.889764
RPS14	0	67	0.680519
ACTB	0	28	0.750924
RPL18	0	38	0.613853
GYPB	0	9	0.859725
RAB11A	0	2	0.657576
PPP1CA	0	0	0.929134
TCEA1	0	2	0.58961
MKI67	0	1	0.75546
FXYD5	0	3	0.962198
TKT	0	4	0.725926
EEF1A1	0	101	0.651515
PDCD10	0	1	0.582386
APOC1	0	30	0.886225
ATP1B3	0	2	0.738848
RPL7	0	71	0.608185
NDUFA6	1	2	0.485925
EIF3J	0	3	0.581385
MT-ND4	0	73	0.838269
RPL35A	0	48	0.654113
RPL21	0	52	0.520779
TXN	0	9	0.657143
DEK	0	5	0.756979
HMGB2	0	25	0.788961
PTMA	54	173	0.243729
SELENBP1	0	5	0.836489
KIAA0101	0	14	0.703151
MYC	0	19	0.569631
DLK1	0	26	0.975581
TUBB	0	24	0.784566
HMGN2	0	10	0.666962

## Sheet: Human_lung
GCG	eGCG-median	eGCG+median	zero proportion in eGCG- cells after correction
SFTPC	0	668	0.911974
SFTPA2	0	109	0.911974
SFTPA1	0	111	0.91088
SFTPB	0	111	0.902349
SLPI	0	50	0.855549
MALAT1	0	92	0.665938
MGST1	0	10	0.832695
DBI	0	9	0.762165
AREG	0	0	0.955882
RNASE1	0	13	0.836036
CTSH	0	6	0.758338
MT2A	0	11	0.749181
SERPINA1	0	9	0.8195
UQCR11	0	3	0.790866
CSTB	0	14	0.916999
FTL	0	454	0.965567
TMA7	0	0	0.627401
RPL41	0	16	0.688293
FAU	0	11	0.880754
ATP5L	0	2	0.810439
PFDN5	0	6	0.911562
RNF145	0	1	0.903226
RPL38	0	12	0.83581
UBA52	0	12	0.874592
ATP5E	0	10	0.814063
MT-CO1	0	52	0.788692
UQCRB	0	3	0.735411
SERF2	0	8	0.858644
AKAP13	0	2	0.7731
RPS25	0	7	0.770207
TOMM7	0	2	0.675607
C14orf2	0	1	0.630301
COX7C	3	5	0.413341
RPL34	0	11	0.716202
RPL18	0	2	0.674882
DDX5	0	0	0.826024
RPS28	0	11	0.718739
RPL35	0	7	0.770931
ATP5G2	0	2	0.844146
EEF1A1	0	11	0.744835
USMG5	0	2	0.736136
ATP5I	0	0	0.816963
RPL13	0	11	0.746285
RPS26	0	4	0.722001
RPS5	0	3	0.69373
COX7A2	0	3	0.712329
RPL14	0	6	0.732512
COX6B1	0	1	0.893802
COX8A	0	2	0.65676
RPL18A	0	8	0.779268
RPL4	0	2	0.662559
RPL36AL	0	4	0.797028
PABPC1	0	3	0.845959
RPL35A	0	2	0.740848
RPS4X	5	8	0.363587
RPS29	0	13	0.821312
RPL22	0	4	0.716202
MYL6	0	11	0.877492
COX4I1	0	4	0.85502
RPS15A	0	7	0.754259
RPS17	0	0	0.797428
SUMO2	0	2	0.834723
RPS7	0	2	0.731062
RPL24	2	6	0.413887
RPS27A	0	12	0.738311
ASAH1	0	2	0.830011
RPS15	0	13	0.798115
RPL7	0	5	0.704966
RPS24	0	9	0.76477
RPL32	0	12	0.832548
TCEB2	0	7	0.93041
RPL29	0	4	0.787242
COMMD6	0	2	0.829648
RPL39	0	14	0.827111
UQCRQ	0	2	0.520503
RPL36A	0	3	0.804639
MT-ND4L	0	2	0.708141
EDF1	0	0	0.839435
HINT1	1	2	0.396391
RPL21	0	11	0.697354
RPS14	0	11	0.642987
MT-CO2	0	37	0.788692
RPL27	0	5	0.809351
H3F3B	0	4	0.720561
RPL28	0	24	0.857557
EEF1D	0	1	0.720188
BTF3	0	3	0.79739
NACA	0	4	0.758608
RPL36	0	7	0.729975
RPS21	0	5	0.790866
RPS3A	0	6	0.623052
RPS20	0	5	0.710765
HMGB1	0	1	0.768394
RPL37	0	5	0.81515
RPL11	0	9	0.733237
GNB2L1	0	5	0.677057
RPL8	0	7	0.753896
SNRPD2	0	1	0.682131
TBCA	0	2	0.809351
RPL19	0	6	0.781805
RPS13	0	10	0.817688
RPL9	0	7	0.664371
RPL30	0	8	0.848496
MT-ND3	0	11	0.729558
RPL10A	0	3	0.674882
RPL26	0	13	0.849221

## Sheet: Human_mouse_mix
GCG	eGCG-median	eGCG+median	zero proportion in eGCG- cells after correction
GRCh38-MT-CO1	0	204	0.762376
GRCh38-MALAT1	0	318	0.739274
GRCh38-XIST	0	123	0.778878
GRCh38-RPS2	0	297	0.557756
GRCh38-RPL10	0	222	0.587459
GRCh38-RPL13	0	231	0.620462
mm10---mt-Co3	0	611	0.678855
GRCh38-RPS14	0	99	0.79868
GRCh38-RPL26	0	173	0.679868
mm10---mt-Atp6	0	574	0.607313
GRCh38-RPS18	0	220	0.617162
GRCh38-RPL15	0	143	0.722772
mm10---mt-Co2	0	493	0.751987
GRCh38-RPL3	0	114	0.772277
GRCh38-RPS6	0	129	0.782178
GRCh38-RPS19	0	174	0.673267
mm10---Rps12	0	205	0.686804
GRCh38-RPS3	0	132	0.69967
GRCh38-RPS12	0	117	0.749175
mm10---Rpl13	0	220	0.72655
GRCh38-RPS23	0	105	0.778878
GRCh38-RPL19	0	91	0.79538
GRCh38-RPL32	0	130	0.722772
GRCh38-RPS4X	0	176	0.643564
GRCh38-RPL29	0	142	0.676568
GRCh38-RPL5	0	98	0.762376
GRCh38-RPL11	0	104	0.755776
GRCh38-RPL18	0	112	0.749175
GRCh38-RPLP1	0	177	0.693069
mm10---Rps8	0	212	0.72973
GRCh38-RPS3A	0	121	0.79868
mm10---Rps20	0	190	0.756757
mm10---Rpsa	0	154	0.744038
GRCh38-EEF1A1	0	132	0.660066
GRCh38-RPL39	0	174	0.544554
mm10---Rpl41	0	187	0.744038
GRCh38-RPL41	0	98	0.749175
mm10---Rpl7	0	138	0.771065
GRCh38-RPS27A	0	99	0.749175
GRCh38-RPS24	0	91	0.782178
mm10---Rpl32	0	163	0.72337
mm10---Rps10	0	175	0.744038
mm10---Rplp0	0	142	0.782194
mm10---Rps16	0	143	0.758347
mm10---Eef1a1	0	200	0.720191
GRCh38-RPL18A	0	88	0.755776
mm10---Rplp1	0	158	0.739269
GRCh38-RPS15	0	94	0.749175
mm10---Rpl26	0	117	0.798092
mm10---mt-Co1	0	363	0.751987
mm10---Rps3a1	0	164	0.763116
GRCh38-RPL30	0	75	0.788779
mm10---Tpt1	0	149	0.747218
mm10---Rpl23	0	161	0.693164
mm10---Rps27a	0	139	0.769475
GRCh38-RPS8	0	119	0.630363
mm10---Rpl18a	0	139	0.761526
mm10---Rpl18	0	121	0.786963
mm10---Fau	0	130	0.774245
mm10---Rps19	0	126	0.751987
mm10---Rps24	0	117	0.772655
mm10---Rps5	0	135	0.783784
mm10---Rps23	0	118	0.750397
mm10---Rpl28	0	143	0.739269
mm10---Lgals1	0	116	0.763116
mm10---Rpl19	0	136	0.748808
GRCh38-RPL37A	0	83	0.762376
GRCh38-RPS27	0	89	0.666667
GRCh38-RPL13A	0	102	0.772277
mm10---Rps9	0	110	0.799682
mm10---Rps11	0	110	0.798092
mm10---Rps14	0	110	0.774245
mm10---Rps15	0	124	0.777424
mm10---Rpl12	0	126	0.771065
mm10---mt-Cytb	0	294	0.796502
mm10---Rpl13a	0	118	0.780604
mm10---Rps29	0	83	0.772655
mm10---Rps28	0	101	0.747218
GRCh38-RPL36A	0	78	0.79538
mm10---Rpl17	0	97	0.794913
mm10---Rps4x	0	116	0.780604
mm10---Rps6	0	125	0.758347
mm10---Rpl37	0	92	0.782194
mm10---Actb	0	117	0.790143
mm10---S100a6	0	106	0.775835
GRCh38-RPL27A	0	64	0.79538
mm10---Rpl10a	0	82	0.794913
mm10---Fth1	0	83	0.799682
mm10---Gm42418	38	59	0

## Sheet: Human_pituitary
GCG	eGCG-median	eGCG+median	zero proportion in eGCG- cells after correction
TSHB	0	21.5	0.81149
LHB	0	18	0.582078
HSPA6	0	0	0.785064
DSG3	1	1	0.498507
RNF149	0	4	0.621253
POMC	0	3500	0.986055
VMO1	0	5	0.787726
RGS16	0	1	0.724645
ATAD2	0	15	0.85398
HBG1	0	3465	0.995975
HBA1	0	3447	0.995723
HBA2	0	3936.5	0.995975
HBB	0	2435	0.990692
HBG2	0	4290	0.995723

## Sheet: Mammary_gland_L5
GCG	eGCG-median	eGCG+median	zero proportion in eGCG- cells after correction
Atp2b2	0	14	0.842693
Wap	0	291	0.961742
Malat1	0	52	0.79375
Csn2	0	237	0.852889
Csn1s1	0	63	0.752718
Csn1s2a	0	53	0.753145
Xdh	0	26	0.832729
Slc28a3	0	17	0.812802
Acsl1	0	20	0.747836
Glycam1	0	86	0.951016
B4galt1	0	19	0.828708
Fam20a	0	7	0.818237
Gm20629	0	5	0.856162
Acaca	0	29	0.786156
Csn1s2b	0	37	0.802112
Rbm47	0	8	0.766606
St6galnac3	0	4	0.842734
Csn3	0	47	0.877381
Esrrg	0	1	0.775662
Cytip	0	5	0.873188
Plcl1	0	22	0.739734
Rapgef5	0	8	0.832729
Gm26917	0	11	0.78442
Olah	0	9	0.824879
Naaladl2	0	13	0.743056
Ano4	0	5	0.8125
Neat1	0	17	0.692067
Auts2	0	12	0.678044
Erbb4	0	5	0.788702
St6gal1	0	3	0.882246
Fam13a	0	11	0.794286
Gm42418	0	37.5	0.892268
Tbc1d8	0	5	0.823068
Gldc	0	4	0.841838
Mfhas1	0	3	0.836765
Vdr	0	2	0.877415
Pdgfd	0	5	0.570505
Ccl28	0	3	0.679499
Angpt1	0	4	0.514826
Nbea	0	8	0.764191
Sntb1	0	5	0.509797
Map7	0	2	0.834541
Pcx	0	4	0.525739
Ano1	0	2	0.718165
Adamts5	0	2	0.630757
Gphn	0	13	0.720713
Snd1	0	5	0.848732
Slc39a8	0	4	0.833333
Fchsd2	0	7	0.747585
Lrrc4	0	1	0.889884
Rab18	0	4	0.542429
Elovl5	0	2	0.839152
Tc2n	0	4	0.835145
Zbtb20	0	6	0.572808
Me1	0	2	0.7735
Slc34a2	0	5	0.834378
Hivep3	0	4	0.679952
Cidea	0	4	0.792301
Acly	0	3	0.809012
Tmem144	0	1	0.752313
Trf	0	15	0.762926
Lpin1	0	3	0.732319
Qsox1	0	4	0.788421
Abcg2	0	5	0.800725
Eef2k	0	2	0.831095
Cadps2	1	2	0.393375
Sort1	0	1	0.86989
Dab2	0	5	0.777174
Rbm39	0	1	0.708675
Xist	0	5	0.769558
Vgll4	0	3	0.736497
Ica1	0	2	0.70009

## Sheet: Mammary_gland_virgin
Summary of scCDC correction in all datasets
GCG	eGCG-median	eGCG+median	zero proportion in eGCG- cells after correction
Ghr	0	111.5	0.879404
Gm42418	0	186.5	0.856909
Tenm4	0	28	0.900068
Slc1a3	0	16	0.886518
Malat1	0	87.5	0.853025
Fgf14	0	6	0.87229
Acsl1	0	16	0.86958
Pparg	0	17	0.866192
Fam13a	0	13	0.86416
Car3	0	18	0.871612
Rgs7	0	7	0.892615
Pde3b	0	14	0.856369
Dlg2	0	1	0.825881
Prkar2b	0	13	0.88855
Acaca	0	12	0.844173
St6galnac5	0	0	0.952575
Ptprd	0	9	0.838076
Nrg4	0	10	0.831301
Sorbs1	0	23	0.860095
Opcml	0	0	0.978604
Camk1d	0	18	0.883074
Ebf1	0	21	0.849335
Sik2	0	16	0.885163
Negr1	0	11	0.85603
Art3	0	6	0.89668
Sgcd	0	10	0.835027
Prkg1	0	14	0.898888
Bnc2	0	11	0.752371
Acacb	0	2	0.922087
Adipor2	0	12	0.875678
Zeb2	0	13	0.663957
Smoc1	0	7	0.890921
Slc1a5	0	10	0.879404
Spon1	0	4	0.873306
Nnat	0	4	0.925813
Prr16	0	3	0.849255
Svep1	0	6	0.869919
Fgf10	0	1	0.825542
A530053G22Rik	0	3	0.922087
Erbb4	0	14	0.875888
Dlc1	0	11	0.682249
Adcy5	0	1	0.926152
Cidec	0	5	0.890244
Ralgapa2	0	10	0.856707
Pcsk5	0	3	0.775407
Pid1	0	2	0.831481
Sox5	0	10	0.814024
Eepd1	0	4	0.889566
Gm16168	0	3	0.913618
Pcx	0	5	0.882791
Acvr1c	0	3	0.913618
Npr3	0	0	0.944783
Fry	0	11	0.86145
Ntrk3	0	0	0.931572
4933406I18Rik	0	2	0.915989
Plcb1	0	16	0.848577
Ankef1	0	4	0.906165
Elovl6	0	1	0.564595
Ccdc80	0	4	0.829946
Adam12	0	1	0.762873
Pnpla3	0	1	0.938008
Slit3	1	12	0.484804
Esr1	0	9	0.829607
Trabd2b	0	6	0.826897
Acss3	0	5	0.834011
AY036118	0	2	0.902698
Arhgap24	0	6	0.806911
Ebf2	0	4	0.686847
Iigp1	0	1	0.923753
Gpam	0	2	0.920393
Cped1	0	5	0.720528
B3galt1	0	1	0.846827
Plcl1	0	3	0.785609
Mlxipl	0	2	0.929539
Angpt1	0	2	0.83435
Slc27a1	0	5	0.840447
Chpt1	0	6	0.812669
Tns1	0	6	0.851626
Sdk1	0	4	0.963599
F13a1	0	3	0.986343
Atp1a2	0	3	0.895325
Plin4	0	2	0.927846
Tmem120b	0	2	0.917683
Me1	0	0	0.886856
Stard13	0	1	0.906843
Sox6	0	4	0.830285
Pfkfb1	0	1	0.928862
Plin1	0	2	0.920732
Pck1	0	2	0.919038
Slc7a10	0	1	0.934959
Cav1	0	2	0.903117
Aldh1a1	0	0	0.876694
Cyp2e1	0	1	0.935637
Pde1a	0	1	0.899051
Dgat2	0	1	0.922087
Lars2	0	4.5	0.914963
Scd1	0	0	0.911585
Enpp2	0	2	0.722561
Pde7b	0	1	0.694783
Lpgat1	0	3	0.76897
Lipe	0	3	0.895664
Lrmda	0	12	0.742886
Fam214a	0	4	0.816734
Cmss1	0	6	0.883892
Alcam	0	16	0.874693
Rgcc	0	2	0.753726

## Sheet: Mouse_adipose
GCG	eGCG-median	eGCG+median	zero proportion in eGCG- cells after correction
Hba-a2	0	0	0.755772
Hbb-bs	2	2	0.257421
Hba-a1	0	0	0.647816
Hbb-bt	1	1	0.438668
Ghr	0	32	0.989087
Acaca	0	14	0.973942
Gsn	0	20	0.9401
Tenm4	0	10	0.974833
Dcn	0	10	0.940338
Zeb2	0	5	0.780624
Cd36	0	9	0.924276
Retnla	0	0	0.815773
Celf2	0	4	0.752555
Car3	0	9	0.952339
Trim30a	0	2	0.57077
Malat1	0	43	0.705568
Rpl41	0	0	0.747326
Gm20388	0	0	0.630853
Nfia	0	6	0.906904
Fgfr2	0	1	0.763145
Cfd	2	2	0.156117
Gm28437	0	52	0.860524
Apoe	0	0	0.771406
Afm	0	0	0.757268
Gm26917	0	132	0.938307
Cd74	0	4	0.805939
Crip1	0	3	0.525973
C1qa	0	1	0.717243
Gm9780	0	3	0.929641

## Sheet: Mouse_heart
GCG	eGCG-median	eGCG+median	zero proportion in eGCG- cells after correction
Hbb-bs	0	0	0.805749
Hba-a1	0	1	0.626095
Hba-a2	0	0	0.981258
Dcn	0	245	0.974994
Fabp4	0	65	0.852744
Gsn	0	241	0.970224
Mgp	0	145	0.915829
Apoe	0	38	0.850735
Malat1	0	157	0.950752
C3	0	19	0.960686
Col3a1	0	16	0.97074
Myl2	0	23	0.957669
Tnnt2	0	18	0.920863
Col1a1	0	11	0.96365
Cd36	0	4	0.87206
Fos	3	13	0.448554
Atf3	0	4	0.571585
Bgn	0	26	0.927043
Tnni3	0	11	0.959024
Mb	0	13	0.973934
Myl3	0	10	0.960484
Ier3	2	3	0.312263
Sparc	2	18	0.416679
mt-Atp6	20	133	0.389946
mt-Co3	0	83	0.685145
mt-Co2	0	51.5	0.7335
mt-Co1	0	54.5	0.638784

[truncated: 5 more sheets: Mouse_pancreas, Mouse_retina, Mouse_skeletal_muscle, Mouse_skin, PBMC]
