# Supplementary material for: scCDC: a computational method for gene-specific contamination detection and correction in single-cell and single-nucleus RNA-seq data
Source: Genome Biol. 2024 May 23;25:136. doi: 10.1186/s13059-024-03284-w (PMC11112958; doi:10.1186/s13059-024-03284-w)
Supplement: Supplementary file 4 — Supplementary Material 4: Supplementary Table 3. Summary of under- and over-correction by different methods in the analyzed sn- and scRNAseq datasets. [file 13059_2024_3284_MOESM4_ESM.xlsx]

## Sheet: Sheet1
Summary of under- and over-correction of methods in sn- and scRNAseq datasets
	Under-correction of GCGs							Over-correction of housekeeping genes
	DecontX-default	DecontX-preclustered	SoupX-automated	SoupX-manual	CellBender	scAR	scCDC	DecontX-default	DecontX-preclustered	SoupX-automated	SoupX-manual	CellBender	scAR	scCDC
Human&mouse cell mix	X		*	X	X					*			X
Mammary gland(Virgin)	X		X		X						X		X
Human liver	X	X	X			X
Mammary gland (L5)	X	X	X		X	X					X		X
Human colon	X	X	*	*	*	*				*	*	*	*
Mouse heart			*	*	*	*				*	*	*	*
Mouse skin	X	X	*	*	*	*				*	*	*	*
Mouse adipose	X	X	*	*	*	*		X	X	*	*	*	*
PBMC	X	X	X		X	X					X		X
Mouse liver	X	X	*	*	*	*				*	*	*	*
Human lung	X	X	X	X	X
Mouse skeletal muscle	X	X	X		X
Mouse retina	X	X	*	*	*	*				*	*	*	*	X
Human ileum	X	X	*	*	*	*				*	*	*	*
Mousen pancrease	X	X	X		X						X		X
Human Pituitary	X	X	*	*	*	*				*	*	*	*
X: existing over-correction or under-correction
*: undeterminated because of application failure
