# Supplementary material for: scCDC: a computational method for gene-specific contamination detection and correction in single-cell and single-nucleus RNA-seq data
Source: Genome Biol. 2024 May 23;25:136. doi: 10.1186/s13059-024-03284-w (PMC11112958; doi:10.1186/s13059-024-03284-w)
Supplement: Supplementary file 5 — Supplementary Material 5: Supplementary Table 4. Identified GCGs and clustering ARI after iterative runs in simulated, mammary gland and PBMC datasets. [file 13059_2024_3284_MOESM5_ESM.xlsx]

## Sheet: Simulated dataset
GCG number and clustering ARI in iterative runs
#Run of scCDC	GCGs	Number of GCGs	Clustering ARI	Datasets
1	Ppy, Pyy, Gcg, Ins2, Sst, Gm42418, Ins1, Malat1, Iapp, mt-Cytb, Id3, mt-Nd1, mt-Nd4, AY036118, mt-Co2, mt-Atp6, Tmed2, Rpl23a, Rpl38, Rps25, Spp1, mt-Co3, Fkbp1a, Swi5, mt-Co1, Atpif1, Rpl21, Tmem30a, Zbtb20, Rpl14, Ndufs5, Rpl9	32	NA	simulated_mislet
2	mt-Atp6, mt-Co2, mt-Cytb, Ttr	4	1	simulated_mislet
3	mt-Atp6, mt-Co2, mt-Cytb	3	0.997842	simulated_mislet

## Sheet: Mammary gland L5
#Run of scCDC	GCGs	Number of GCGs	Clustering ARI
1	Atp2b2, Wap, Malat1, Csn2, Csn1s1, Csn1s2a, Xdh, Slc28a3, Acsl1, Glycam1, B4galt1, Fam20a, Gm20629, Acaca, Csn1s2b, Rbm47, St6galnac3, Csn3, Esrrg, Cytip, Plcl1, Rapgef5, Gm26917, Olah, Naaladl2, Ano4, Neat1, Auts2, Erbb4, St6gal1, Fam13a, Gm42418, Tbc1d8, Gldc, Mfhas1, Vdr, Pdgfd, Ccl28, Angpt1, Nbea, Sntb1, Map7, Pcx, Ano1, Adamts5, Gphn, Snd1, Slc39a8, Fchsd2, Lrrc4, Rab18, Elovl5, Tc2n, Zbtb2…	72	NA
2	No GCG found	0	1

## Sheet: PBMC 4K
#Run of scCDC	GCGs	Number of GCGs	Clustering ARI
1	MALAT1, TMSB4X, SERF2, EIF1, PFDN5, FTL, FAU, MT-CO2, ATP5E, B2M, EEF1D, MT-CO1, FTH1, UBA52, OAZ1, RPS27, PTMA, TMA7, CD74, HLA-E, MT-CO3, COX4I1, MT-ND3, MT-ND4, MT-ATP6, RPS15, RPL24, ARHGDIB, SRP14, TOMM7, DDX5, HNRNPA1, RPL38, ATP5L, NACA, BTF3, RPL21, MT-ND5, RPS9, H3F3A, RPL35, RPS27A, RPL36AL, RPS11, CYBA, MT-ND1, COX7C, RPL15, RPS7, UQCRB, GNB2L1, RPS24, RPL30, CFL1, SUMO2, CIRBP, OST4, …	175	NA
2	MALAT1, RPL41, RPS14, HLA-B, RPL3, RPL13, RPS27A, RPS15A, RPLP2, RPS3, MT-ND2, RPL13A, RPL7, RPS7, RPS28, HLA-C, RPL27A, RPL23A, H3F3B, TPT1, RPL35, RPL14, CD52, RPS20, RPL5, RPL7A, RPS10, RPL29, RPL6, RPL18, RPL28, FAU, RPL15, RPL26, RPS15, CFL1, RPS9, RPL24, RPL11, RPL31, RPS13, RPL9, RPS19, RPL10A, RPS4X, RPS23, PABPC1, RPL4, RPL17, RPL37A, RPS5, RPSA, RPL36A, HLA-DPB1, GNB2L1, RPS21, BTG1, RP…	58	1
3	MALAT1, RPS14, RPL3, RPS19, MT-ND2, HLA-C, RPL27A, RPS28, RPS4X, RPL23A, H3F3B, RPL6, RPL28, TPT1, RPS23, RPL35, RPL14, CD52, RPS20, RPL5, RPL37A, RPL7A, RPS10, RPL10A, RPS21, RPL18, RPS8, FAU, RPL15, RPS15, CFL1, RPL12, RPL24, HLA-A, RPL17, RPL10, RPS6, GNB2L1	38	0.964374
4	MALAT1, RPS14, RPL3, RPL10, RPS19, MT-ND2, HLA-C, RPL27A, HLA-A, RPS4X, RPL23A, RPL6, RPL28, TPT1, RPL35, RPL14, CD52, RPL5, RPS20, RPL7A, RPS10, RPL10A, RPS21, RPL18, RPS8, FAU, RPL15, RPS15, CFL1, RPL24, RPL17, NPM1, EEF1A1	33	0.962183
5	MALAT1, EEF1A1, RPS14, RPL3, RPL10, RPS19, MT-ND2, RPL27A, HLA-A, RPS4X, RPL23A, RPL6, RPL28, TPT1, RPL14, RPL35, CD52, RPS20, RPL5, RPL7A, RPS10, RPL10A, RPS21, FAU, RPL18, RPS8, RPL15, RPS15, CFL1, RPL24, RPL17	31	0.953334
6	MALAT1, EEF1A1, RPS14, RPL3, RPL10, RPS19, MT-ND2, RPL27A, HLA-A, RPS4X, RPL23A, RPL6, RPL28, TPT1, RPL14, RPL35, CD52, RPS20, RPL5, RPL7A, RPS10, RPL10A, RPS21, FAU, RPL18, RPS8, RPL15, RPS15, CFL1, RPL24, RPL17	31	0.953334
