# Supplementary material for: scCDC: a computational method for gene-specific contamination detection and correction in single-cell and single-nucleus RNA-seq data
Source: Genome Biol. 2024 May 23;25:136. doi: 10.1186/s13059-024-03284-w (PMC11112958; doi:10.1186/s13059-024-03284-w)
Supplement: Supplementary file 6 — Supplementary Material 6: Supplementary Table 5. Gene network modules identified by WGCNA before and after scCDC correction in pancreas and mammary gland datasets. [file 13059_2024_3284_MOESM6_ESM.xlsx]

## Sheet: L5 mammary gland snRNA-seq
#Gene network modules identified by WGCNA in L5 mammary gland snRNA-seq dataset before and after scCDC correction. The modules presented in Figure 7 are highlighted. GCGs are in red.
Before correction				After correction
Module	Top10 interactive genes	Cluster enrichement		Module	Top10 interactive genes	Cluster enrichement
1	Adgrf5, Cdh5, Flt1, Erg, Shank3, Cyyr1, Eng, Ushbp1, Fgd5, Egfl7	Endo		1	C1qc, C5ar1, Lyz2, Ccl6, C1qa, C1qb, Tgfbi, Apba1, Ednrb, Ptafr	Immune
2	Ankef1, Slc1a5, Acss3, Ralgapa2, Negr1, Lipe, Tenm4, 4933406I18Rik, Acvr1c, Cidec	Adipo		2	Myh11, Carmn, Mylk, Kcnq5, Cald1, Acta2, Csmd1, Csrp1, Cacnb4, Ntrk3	Bas/Myo
3	Myh11, Carmn, Mylk, Acta2, Kcnq5, Cacnb4, Csmd1, Cald1, Csrp1, Flna	Bas/Myo		3	Acss3, Slc1a5, Ankef1, Negr1, Plin1, Ralgapa2, Tenm4, Acvr1c, Cidec, Lipe	Adipo
4	F13a1, Slc9a9, Mctp1, Mrc1, Pid1, Tbxas1, Bank1, Nrros, Stab1, Stard8	Immune		4	Slc35f3, Wnk4, Esrrb, Slco1a6, Unc5d, Gm10032, Tnr, Ttc6, Bmpr1b, Samd5	HormSens
5	Lama2, Bicc1, Col3a1, Col1a2, Fap, Tnxb, Dcn, Abca8a, Col5a2, Arhgap6	Fibro		5	Nova1, Adgrd1, Ddr2, Fstl1, Scara5, Zfpm2, Fndc1, Mfap5, Opcml, Fbn1	Fibro
6	Wdfy4, Itga4, Fgr, Sirpb1a, Skint3, Gm43914, H2-Ob, Clec9a, Gm36723, Sirpb1b	Immune		6	Wdfy4, Gm15987, Taok3, Atp2b1, Stk10, Trerf1, Skap2, Gm30978, Atp8b4, Lyn	Immune
7	Knl1, Neil3, Top2a, Kif15, Kif4, Lockd, Kif11, Tpx2, Ect2, Bub1	LumProg		7	Gipr, Trpc6, Lin7a, Kcnj8, Trpc3, Abcc9, Rgs5, Fhl5, Myo1b, Chn1	Fibro
8	Trpc6, Trpc3, Gipr, Chn1, Lin7a, Gucy1a2, Gucy1b1, Aspn, Abcc9, Rgs5	Fibro		8	Mrc1, F13a1, Mctp1, Slc9a9, Nrros, Stab1, Pid1, Plekhg5, Bank1, Cfh	Immune
9	Rpl32, Rpl28, Rplp0, Rpl18a, Rpl18, Rps10, Rps4x, Rpl39, Rps3, Rpl35	AlveoDiff		9	Glycam1, Csn3, Wap, Csn2, Rpl32, Rps20, Rpl28, Rpl37, Rpl18a, Rpl39	AlveoDiff
10	Fbln5, Icam2, Col8a1, Stmn2, Podxl, Mgp, Tm4sf1, Bmx, Cytl1, Eln	Endo		10	Vwf, Gm6213, Tmem158, Pkhd1l1, Plvap, Calcrl, Myrip, Wdr17, Cpe, Gpm6a	Endo
11	Slc35f3, Wnk4, Gm10032, Sv2c, Tnr, Fxyd2, Esrrb, Samd5, Map1b, Bmp3	HormSens		11	Lama2, Bicc1, Col3a1, Abca8a, Col6a3, Fap, Col1a2, Dcn, Tshz3, Ank2	Fibro
12	Fcrls, Trerf1, Atp8b4, Clec4b1, Gm15987, Lyz1, Gm42962, Cyp2ab1, Galnt9, Aff3	Immune		12	Knl1, Kif15, Kif4, Top2a, Lockd, Neil3, Diaph3, Iqgap3, Cenpe, Ect2	LumProg
13	Nova1, Opcml, Ddr2, Fndc1, Scara5, Adgrd1, Zfpm2, Fstl1, Dpp4, Gfpt2	Fibro		13	Adgrf5, Cyyr1, Zfp366, Fgd5, Flt1, Erg, Cdh5, Kank3, Shank3, Ushbp1	Endo
14	Ryr1, Trdn, Atp2a1, Neb, Mylk4, Mlip, Rbfox1, Kbtbd12, Gm26740, Tnnt3	SkelMusc		14	Rapgef5, Fam20a, Nbea, Tbc1d8, Rbm47, Abcg2, Snd1, Ano4, Qsox1, Olah	AlveoProg
15	Ccl6, Lyve1, Lyz2, Ednrb, C1qc, Ptafr, Retnla, C1qa, Cd209f, Ccl9	Immune		15	Trdn, Ryr1, Atp2a1, Neb, Gm26740, Mlf1, Rbfox1, Mylk4, Mlip, Tnnt3	SkelMusc
16	Atp2b2, Slc28a3, Ano4, St6gal1, St6galnac3, Gm20629, Slc39a8, Cytip, Mapk4, Kcnk5	AlveoProg		16	Plcxd3, Fbln1, Grik2, Fgf9, C7, Serpine1, Gask1a, Cacna2d3, Myoc, Dkk2	Fibro
17	Sdk1, Ppp1r12a, Ttc28, Msrb3, Tgfbr3, Svil, Ntrk3, Pcdh7, Plxdc2, Prkca	Bas/Myo		17	Fbln5, Ptprr, Tm4sf1, Mgp, Sema3g, Podxl, Col8a1, Stmn2, Bmx, Gja5	Endo
18	Fyb, Apobec1, Ptprc, Slc8a1, Otulinl, Myo1f, Inpp5d, Ly86, Pip4k2a, Cybb	Immune		18	Sdk1, Ppp1r12a, Ttc28, Msrb3, Svil, Tgfbr3, Pcdh7, Plxdc2, Prkca, Sorbs1	Bas/Myo
				19	Fyb, Ptprc, Apobec1, Slc8a1, Myo1f, Ctss, Inpp5d, Nlrp1b, Lair1, Arhgap22	Immune

## Sheet:  Pancreas scRNA-seq
Gene network modules identified by WGCNA before and after scCDC correction
#Gene network modules identified by WGCNA in pancrea scRNA-seq dataset before and after scCDC correction. The modules presented in Supplementary Figure 15 are highlighted. GCGs are in red.
Before correction					After correction
Module	Top10 interactive genes	Cluster enrichement		Module	Top10 interactive genes	Cluster enrichement
1	Kdr, Plvap, Cd34, Egfl7, Eng, Robo4, Ecscr, Tmem204, Esam, Pecam1	Endothelial		1	Kdr, Egfl7, Ednrb, Tmem204, Eng, Cyp1a1, Flt1, Esm1, Mmrn2, Plvap	Endothelial
2	C1ql1, Ngfr, Foxd3, Ptn, Adamtsl1, Btc, Postn, Gask1b, Col14a1, Edil3	Endothelial		2	Prrx1, Mgst1, Heph, Rspo3, Mmd, Rarres2, Twist2, Myof, Vcam1, Ifi211	Endothelial
3	Cygb, BC028528, Mgp, Ccn2, Nkd1, Lhfp, Ngf, Map3k7cl, Cfh, Hrct1	Endothelial		3	Higd1b, Lmod1, Jph2, Tpm2, Acta2, Cspg4, Ppp1r14a, Hrct1, Myl9, Ccn2	Endothelial
4	Ms4a1, Fcmr, Bank1, Cd2, H2-Eb1, AU020206, H2-Ob, Ppp1r16b, Cd79a, Fcrla	B cell		4	Cdh11, Csf1, Tnfaip2, Pakap.1, Barx1, Mmp23, Nfib, Tmem45a, Flrt2, Wt1	Endothelial
5	Col6a1, Timp2, Colec12, Lgals1, Fn1, Timp1, Mgst1, Tnfaip2, Plod2, Fgf2	Endothelial		5	Mfge8, Ctsc, Ddah2, Rbp1, Des, Scn1b, Ifngr2, Plscr2, Mxra7, Capg	Endothelial
6	Epas1, Tns1, Rgs5, Notch3, Timp3, Ndufa4l2, Col4a2, Tgfb1, Lrrc32, Cox4i2	Endothelial		6	Iglv1, Iglc3, Igkv5-39, Zbp1, Glipr1, Lag3, Lax1, Oosp1, Btk, Prr5	B cell
				7	Gcg, Pappa2, Gc, Higd1a, Sfrp5, Wnk3, Mafb, Cryba2, Eef1a2, C8b	Alpha
				8	Edil3, Cdh19, Phox2b, Sox2, S100b, Insc, Igsf10, Lpar1, Vim, Plec	Endothelial
				9	Matn4, Slitrk5, Gm29083, Olfr1369-ps1, Mkrn3, Rgs8, Vstm2b, Gm43409, Ppp1r18, Mxra8	Endothelial
				10	Anxa3, Pcdh17, Erg, Mgll, Dab2, Arhgap31, Inhbb, Bdkrb2, Tmem88, Flt4	Endothelial
				11	H2-Eb1, H2-Aa, Ms4a1, Cd79a, Selplg, Bank1, Arhgap30, Il5ra, Ly86, H2-Ab1	B cell
				12	Serpinh1, Sparc, Cald1, Lgals1, Angptl2, S100a6, Fkbp10, Ldha, Tspan4, Calu	Endothelial
				13	Car13, Mmp8, Mrap, Tbx18, Cdkn2a, Has2, Il1rn, Lrrc4c, Gm4951, Spns2	Endothelial
				14	Timp3, Cd93, Lama4, Epas1, Crip2, Clec1a, Fxyd5, Col13a1, Plk2, Fgd5	Endothelial
				15	Ccr9, Dusp2, Krt23, Ighg2b, Ly6k, H2-Eb2, Eaf2, Rgs10, Ighg3, Ctla4	B cell
				16	Plce1, Cygb, BC028528, Cfh, Arhgap42, Pde1a, G0s2, Olfr558, Mustn1, Ifitm1	Endothelial
				17	Col1a2, Col3a1, Fstl1, Bgn, Col5a1, Col6a3, Col6a2, Ppic, Col6a1, Lox	Endothelial
				18	Olfml3, Tmem119, Ifi204, Dpysl3, Anxa2, Phlda3, Lxn, Gfpt2, Cxcl16, Rab32	Endothelial
				19	Ngfr, Col14a1, Cryab, Tmem158, Itga7, Sema3b, Gas7, Aspa, Dok4, Matn2	Endothelial
				20	Fn1, Loxl1, Vcan, Timp1, Ltbp2, Cyp1b1, Antxr1, Colec12, Mmp9, C3	Endothelial
				21	Arhgef26, Gdnf, Foxd3, Adamts5, Adamtsl1, Hand2os1, Cntf, Kcna1, Nrn1, Shc4	Endothelial
				22	Aspn, Cox4i2, Kcnj8, Mgp, Abcc9, Myh11, Vstm4, Pdgfrb, Notch3, Gucy1a1	Endothelial
				23	Egln3, Ripk3, Stra6, Nkd1, Dhx58os, Mxd3, Ska3, Gm12840, Gsta3, Slamf8	Endothelial
				24	A730049H05Rik, Il6, Ndnf, Smo, Camp, Crispld2, Gm266, Tnfaip6, Wnt2, Inhba	Endothelial
				25	Cenpe, Kif2c, Knl1, Hoxa9, Birc5, Mki67, Ccna2, Spag5, Kif14, Troap	Endothelial
				26	Sst, Rbp4, Arg1, Cd24a, Hhex, Ehf, Dpp6, Ly6h, Ptprz1, Ffar4	Delta
				27	Kcne3, Cdh5, Efna1, Unc45b, Plpp1, Il12rb1, Endou, Gng11, Gm16118, Kremen2	Endothelial
